# Supplementary material for: Bee Hotels as a Tool for Post-Fire Recovery of Cavity-Nesting Native Bees
Source: Insects. 2025 Jun 25;16(7):659. doi: 10.3390/insects16070659 (PMC12295432; doi:10.3390/insects16070659)
Supplement: Supplementary file 1 [file insects-16-00659-s001.zip]

Archive with 4 entries (4 files):
- Table S1. WA bee hotel data.xlsx
- Table S2. Wooden hole diameter preferences.xlsx
- Table S3. Observed bees in field treatment (bee hotels) and control.xlsx
- Table S4. Foraging host plants WA.xlsx
