# Supplementary material for: Bee Hotels as a Tool for Post-Fire Recovery of Cavity-Nesting Native Bees
Source: Insects. 2025 Jun 25;16(7):659. doi: 10.3390/insects16070659 (PMC12295432; doi:10.3390/insects16070659)
Supplement: Supplementary file 1 [file insects-16-00659-s001.zip › Table S1. WA bee hotel data.xlsx]

## Sheet: Sheet1
Month	Location	Bee hotel type	No.	Occupied by bees (Y/N)	Proportion occupied	N nests occupied total	Total nests occupied	Taxa	Other occupants	N other occupants
Sept	Jarrahdale2.	bamboo	1	no	0	0	0	na	no
Sept	Jarrahdale2.	bamboo	2	no		0		na	no
Sept	Jarrahdale2.	bamboo	3	no		0		na	no
Sept	Jarrahdale2.	bamboo	4	no		0		na	Wasp: Isodontia	1
Sept	Jarrahdale2.	bamboo	5	no		0		na	no
Sept	Jarrahdale2.	bamboo	6	no		0		na	no
Sept	Jarrahdale2.	bamboo	7	no		0		na	no
Sept	Jarrahdale2.	bamboo	8	no		0		na	no
Sept	Jarrahdale2.	bamboo	9	no		0		na	spider	1
Sept	Jarrahdale2.	bamboo	10	no		0		na	spider	1
Sept	Jarrahdale2.	wooden	1	no	0	0	0	na	no
Sept	Jarrahdale2.	wooden	2	no		0		na	no
Sept	Jarrahdale2.	wooden	3	no		0		na	no
Sept	Jarrahdale2.	wooden	4	no		0		na	no
Sept	Jarrahdale2.	wooden	5	no		0		na	no
Sept	Jarrahdale2.	wooden	6	no		0		na	no
Sept	Jarrahdale2.	wooden	7	no		0		na	no
Sept	Jarrahdale2.	wooden	8	no		0		na	no
Sept	Jarrahdale2.	wooden	9	no		0		na	no
Sept	Jarrahdale2.	wooden	10	no		0		na	no
Sept	Jarrahdale1.	bamboo	1	no	0	0	0	na	no
Sept	Jarrahdale1.	bamboo	2	no		0		na	no
Sept	Jarrahdale1.	bamboo	3	no		0		na	ants	1
Sept	Jarrahdale1.	bamboo	4	no		0		na	no
Sept	Jarrahdale1.	bamboo	5	no		0		na	no
Sept	Jarrahdale1.	bamboo	6	no		0		na	no
Sept	Jarrahdale1.	bamboo	7	no		0		na	no
Sept	Jarrahdale1.	bamboo	8	no		0		na	no
Sept	Jarrahdale1.	bamboo	9	no		0		na	no
Sept	Jarrahdale1.	bamboo	10	no		0		na	no
Sept	Jarrahdale1.	wooden	1	no	0	0	0	na	no
Sept	Jarrahdale1.	wooden	2	no		0		na	no
Sept	Jarrahdale1.	wooden	3	no		0		na	no
Sept	Jarrahdale1.	wooden	4	no		0		na	no
Sept	Jarrahdale1.	wooden	5	no		0		na	no
Sept	Jarrahdale1.	wooden	6	no		0		na	no
Sept	Jarrahdale1.	wooden	7	no		0		na	no
Sept	Jarrahdale1.	wooden	8	no		0		na	no
Sept	Jarrahdale1.	wooden	9	no		0		na	no
Sept	Jarrahdale1.	wooden	10	no		0		na	no
Sept	Jarrahdale1.	bamboo	1	no	0	0	0	na	no
Sept	Jarrahdale1.	bamboo	2	no		0		na	no
Sept	Jarrahdale1.	bamboo	3	no		0		na	no
Sept	Jarrahdale1.	bamboo	4	no		0		na	no
Sept	Jarrahdale1.	bamboo	5	no		0		na	no
Sept	Jarrahdale1.	bamboo	6	no		0		na	no
Sept	Jarrahdale1.	bamboo	7	no		0		na	no
Sept	Jarrahdale1.	bamboo	8	no		0		na	no
Sept	Jarrahdale1.	bamboo	9	no		0		na	no
Sept	Jarrahdale1.	bamboo	10	no		0		na	no
Sept	Jarrahdale1.	wooden	1	no	0	0	0	na	no
Sept	Jarrahdale1.	wooden	2	no		0		na	no
Sept	Jarrahdale1.	wooden	3	no		0		na	no
Sept	Jarrahdale1.	wooden	4	no		0		na	no
Sept	Jarrahdale1.	wooden	5	no		0		na	no
Sept	Jarrahdale1.	wooden	6	no		0		na	no
Sept	Jarrahdale1.	wooden	7	no		0		na	no
Sept	Jarrahdale1.	wooden	8	no		0		na	no
Sept	Jarrahdale1.	wooden	9	no		0		na	no
Sept	Jarrahdale1.	wooden	10	no		0		na	no
Sept	WellingtonForest	bamboo	1	no	0	0	0	na	no
Sept	WellingtonForest	bamboo	2	no		0		na	no
Sept	WellingtonForest	bamboo	3	no		0		na	no
Sept	WellingtonForest	bamboo	4	no		0		na	no
Sept	WellingtonForest	bamboo	5	no		0		na	spider	1
Sept	WellingtonForest	bamboo	6	no		0		na	no
Sept	WellingtonForest	bamboo	7	no		0		na	ants	5
Sept	WellingtonForest	bamboo	8	no		0		na	spider	1
Sept	WellingtonForest	bamboo	9	no		0		na	no
Sept	WellingtonForest	bamboo	10	no		0		na	no
Sept	WellingtonForest	wooden	1	no	0	0	0	na	no
Sept	WellingtonForest	wooden	2	no		0		na	no
Sept	WellingtonForest	wooden	3	no		0		na	no
Sept	WellingtonForest	wooden	4	no		0		na	no
Sept	WellingtonForest	wooden	5	no		0		na	no
Sept	WellingtonForest	wooden	6	no		0		na	no
Sept	WellingtonForest	wooden	7	no		0		na	no
Sept	WellingtonForest	wooden	8	no		0		na	no
Sept	WellingtonForest	wooden	9	no		0		na	no
Sept	WellingtonForest	wooden	10	no		0		na	no
Sept	HarrisRiver2.	bamboo	1	no	0	0	0	na	spider	1
Sept	HarrisRiver2.	bamboo	2	no		0		na	ants	1
Sept	HarrisRiver2.	bamboo	3	no		0		na	no
Sept	HarrisRiver2.	bamboo	4	no		0		na	no
Sept	HarrisRiver2.	bamboo	5	no		0		na	spider	1
Sept	HarrisRiver2.	bamboo	6	no		0		na	spider	1
Sept	HarrisRiver2.	bamboo	7	no		0		na	no
Sept	HarrisRiver2.	bamboo	8	no		0		na	spider (1), ants (3)	4
Sept	HarrisRiver2.	bamboo	9	no		0		na	spider	1
Sept	HarrisRiver2.	bamboo	10	no		0		na	no
Sept	HarrisRiver2.	wooden	1	no	0	0	0	na	no
Sept	HarrisRiver2.	wooden	2	no		0		na	no
Sept	HarrisRiver2.	wooden	3	no		0		na	spider	1
Sept	HarrisRiver2.	wooden	4	no		0		na	no
Sept	HarrisRiver2.	wooden	5	no		0		na	no
Sept	HarrisRiver2.	wooden	6	no		0		na	no
Sept	HarrisRiver2.	wooden	7	no		0		na	spider	1
Sept	HarrisRiver2.	wooden	8	no		0		na	no
Sept	HarrisRiver2.	wooden	9	no		0		na	no
Sept	HarrisRiver2.	wooden	10	no		0		na	no
Sept	HarrisRiver1.	bamboo	1	no	0	0	0	na	ants	4
Sept	HarrisRiver1.	bamboo	2	no		0		na	no
Sept	HarrisRiver1.	bamboo	3	no		0		na	no
Sept	HarrisRiver1.	bamboo	4	no		0		na	no
Sept	HarrisRiver1.	bamboo	5	no		0		na	no
Sept	HarrisRiver1.	bamboo	6	no		0		na	no
Sept	HarrisRiver1.	bamboo	7	no		0		na	spider (1), ants (1)
Sept	HarrisRiver1.	bamboo	8	no		0		na	no
Sept	HarrisRiver1.	bamboo	9	no		0		na	no
Sept	HarrisRiver1.	bamboo	10	no		0		na	no
Sept	HarrisRiver1.	wooden	1	no	0	0	0	na	no
Sept	HarrisRiver1.	wooden	2	no		0		na	no
Sept	HarrisRiver1.	wooden	3	no		0		na	no
Sept	HarrisRiver1.	wooden	4	no		0		na	no
Sept	HarrisRiver1.	wooden	5	no		0		na	no
Sept	HarrisRiver1.	wooden	6	no		0		na	no
Sept	HarrisRiver1.	wooden	7	no		0		na	no
Sept	HarrisRiver1.	wooden	8	no		0		na	no
Sept	HarrisRiver1.	wooden	9	no		0		na	no
Sept	HarrisRiver1.	wooden	10	no		0		na	no
Oct	WellingtonForest	bamboo	1	no	0	0	0	na	no
Oct	WellingtonForest	bamboo	2	no		0		na	no
Oct	WellingtonForest	bamboo	3	no		0		na	no
Oct	WellingtonForest	bamboo	4	no		0		na	spider	1
Oct	WellingtonForest	bamboo	5	no		0		na	no
Oct	WellingtonForest	bamboo	6	no		0		na	Wasp: Eumenidae (1); ants (1)`	2
Oct	WellingtonForest	bamboo	7	no		0		na	no
Oct	WellingtonForest	bamboo	8	no		0		na	no
Oct	WellingtonForest	bamboo	9	no		0		na	no
Oct	WellingtonForest	bamboo	10	no		0		na	no
Oct	WellingtonForest	wooden	1	no	0	0	0	na	spider	1
Oct	WellingtonForest	wooden	2	no		0		na	no
Oct	WellingtonForest	wooden	3	no		0		na	no
Oct	WellingtonForest	wooden	4	no		0		na	no
Oct	WellingtonForest	wooden	5	no		0		na	no
Oct	WellingtonForest	wooden	6	no		0		na	no
Oct	WellingtonForest	wooden	7	no		0		na	no
Oct	WellingtonForest	wooden	8	no		0		na	no
Oct	WellingtonForest	wooden	9	no		0		na	no
Oct	WellingtonForest	wooden	10	no		0		na	no
Oct	HarrisRiver2.	bamboo	1	no	0	0	0	na	spider	1
Oct	HarrisRiver2.	bamboo	2	no		0		na	no
Oct	HarrisRiver2.	bamboo	3	no		0		na	no
Oct	HarrisRiver2.	bamboo	4	no		0		na	spider	1
Oct	HarrisRiver2.	bamboo	5	no		0		na	no
Oct	HarrisRiver2.	bamboo	6	no		0		na	no
Oct	HarrisRiver2.	bamboo	7	no		0		na	spider	1
Oct	HarrisRiver2.	bamboo	8	no		0		na	spider	1
Oct	HarrisRiver2.	bamboo	9	no		0		na	spider	1
Oct	HarrisRiver2.	bamboo	10	no		0		na	no
Oct	HarrisRiver2.	wooden	1	no	0	0	0	na	no
Oct	HarrisRiver2.	wooden	2	no		0		na	no
Oct	HarrisRiver2.	wooden	3	no		0		na	no
Oct	HarrisRiver2.	wooden	4	no		0		na	spider	1
Oct	HarrisRiver2.	wooden	5	no		0		na	no
Oct	HarrisRiver2.	wooden	6	no		0		na	no
Oct	HarrisRiver2.	wooden	7	no		0		na	spider	1
Oct	HarrisRiver2.	wooden	8	no		0		na	no
Oct	HarrisRiver2.	wooden	9	no		0		na	no
Oct	HarrisRiver2.	wooden	10	no		0		na	no
Oct	HarrisRiver1.	bamboo	1	no	0	0	0	na	ants	1
Oct	HarrisRiver1.	bamboo	2	no		0		na	no
Oct	HarrisRiver1.	bamboo	3	no		0		na	no
Oct	HarrisRiver1.	bamboo	4	no		0		na	no
Oct	HarrisRiver1.	bamboo	5	no		0		na	spider	1
Oct	HarrisRiver1.	bamboo	6	no		0		na	no
Oct	HarrisRiver1.	bamboo	7	no		0		na	no
Oct	HarrisRiver1.	bamboo	8	no		0		na	ants	4
Oct	HarrisRiver1.	bamboo	9	no		0		na	no
Oct	HarrisRiver1.	bamboo	10	no		0		na	ants (1), spider (1)	2
Oct	HarrisRiver1.	wooden	1	no	0	0	0	na	no
Oct	HarrisRiver1.	wooden	2	no		0		na	ants	1
Oct	HarrisRiver1.	wooden	3	no		0		na	no
Oct	HarrisRiver1.	wooden	4	no		0		na	no
Oct	HarrisRiver1.	wooden	5	no		0		na	no
Oct	HarrisRiver1.	wooden	6	no		0		na	no
Oct	HarrisRiver1.	wooden	7	no		0		na	no
Oct	HarrisRiver1.	wooden	8	no		0		na	no
Oct	HarrisRiver1.	wooden	9	no		0		na	no
Oct	HarrisRiver1.	wooden	10	no		0		na	ants	1
Oct	Jarrahdale2.	bamboo	1	no	0	0	0	na
Oct	Jarrahdale2.	bamboo	2	no		0		na
Oct	Jarrahdale2.	bamboo	3	no		0		na	spider	1
Oct	Jarrahdale2.	bamboo	4	no		0		na
Oct	Jarrahdale2.	bamboo	5	no		0		na	spider	1
Oct	Jarrahdale2.	bamboo	6	no		0		na
Oct	Jarrahdale2.	bamboo	7	no		0		na
Oct	Jarrahdale2.	bamboo	8	no		0		na	spider	2
Oct	Jarrahdale2.	bamboo	9	no		0		na
Oct	Jarrahdale2.	bamboo	10	no		0		na	spider	2
Oct	Jarrahdale2.	wooden	1	no	0.1	0	2	na	no
Oct	Jarrahdale2.	wooden	2	no		0		na	ants	1
Oct	Jarrahdale2.	wooden	3	no		0		na	no
Oct	Jarrahdale2.	wooden	4	yes		2		Exoneura (1), Megachile (1)	no
Oct	Jarrahdale2.	wooden	5	no		0		na	no
Oct	Jarrahdale2.	wooden	6	no		0		na	no
Oct	Jarrahdale2.	wooden	7	no		0		na	Orthoptera: Gryllacrididae	1
Oct	Jarrahdale2.	wooden	8	no		0		na	no
Oct	Jarrahdale2.	wooden	9	no		0		na	no
Oct	Jarrahdale2.	wooden	10	no		0		na	no
Oct	Jarrahdale1.	bamboo	1	no	0	0	0	na	ants	4
Oct	Jarrahdale1.	bamboo	2	no		0		na	ants	5
Oct	Jarrahdale1.	bamboo	3	no		0		na	no
Oct	Jarrahdale1.	bamboo	4	no		0		na	spider	1
Oct	Jarrahdale1.	bamboo	5	no		0		na	no
Oct	Jarrahdale1.	bamboo	6	no		0		na	no
Oct	Jarrahdale1.	bamboo	7	no		0		na	ants	5
Oct	Jarrahdale1.	bamboo	8	no		0		na	ants	3
Oct	Jarrahdale1.	bamboo	9	no		0		na	no
Oct	Jarrahdale1.	bamboo	10	no		0		na	no
Oct	Jarrahdale1.	wooden	1	no	0.2	0	2	na	ants	3
Oct	Jarrahdale1.	wooden	2	yes		1		Exoneura	no
Oct	Jarrahdale1.	wooden	3	no		0		na	no
Oct	Jarrahdale1.	wooden	4	yes		1		Megachile	no
Oct	Jarrahdale1.	wooden	5	no		0		na	no
Oct	Jarrahdale1.	wooden	6	no		0		na	no
Oct	Jarrahdale1.	wooden	7	no		0		na	no
Oct	Jarrahdale1.	wooden	8	no		0		na	ants	2
Oct	Jarrahdale1.	wooden	9	no		0		na	no
Oct	Jarrahdale1.	wooden	10	no		0		na	no
Nov	WellingtonForest	bamboo	1	no	0	0	0	na	no
Nov	WellingtonForest	bamboo	2	no		0		na	no
Nov	WellingtonForest	bamboo	3	no		0		na	no
Nov	WellingtonForest	bamboo	4	no		0		na	no
Nov	WellingtonForest	bamboo	5	no		0		na	no
Nov	WellingtonForest	bamboo	6	no		0		na	ants	2
Nov	WellingtonForest	bamboo	7	no		0		na	ants	1
Nov	WellingtonForest	bamboo	8	no		0		na	no
Nov	WellingtonForest	bamboo	9	no		0		na	no
Nov	WellingtonForest	bamboo	10	no	0	0	0	na	no
Nov	WellingtonForest	wooden	1	no		0		na	no
Nov	WellingtonForest	wooden	2	no		0		na	no
Nov	WellingtonForest	wooden	3	no		0		na	no
Nov	WellingtonForest	wooden	4	no		0		na	no
Nov	WellingtonForest	wooden	5	no		0		na	no
Nov	WellingtonForest	wooden	6	no		0		na	no
Nov	WellingtonForest	wooden	7	no		0		na	no
Nov	WellingtonForest	wooden	8	no		0		na	no
Nov	WellingtonForest	wooden	9	no		0		na	no
Nov	WellingtonForest	wooden	10	no		0		na	no
Nov	HarrisRiver2.	bamboo	1	no	0	0	0	na	spider	2
Nov	HarrisRiver2.	bamboo	2	no		0		na
Nov	HarrisRiver2.	bamboo	3	no		0		na	spider	1
Nov	HarrisRiver2.	bamboo	4	no		0		na
Nov	HarrisRiver2.	bamboo	5	no		0		na
Nov	HarrisRiver2.	bamboo	6	no		0		na	ants	1
Nov	HarrisRiver2.	bamboo	7	no		0		na
Nov	HarrisRiver2.	bamboo	8	no		0		na
Nov	HarrisRiver2.	bamboo	9	no		0		na	spider	1
Nov	HarrisRiver2.	bamboo	10	no		0		na
Nov	HarrisRiver2.	wooden	1	no	0	0	0	na
Nov	HarrisRiver2.	wooden	2	no		0		na
Nov	HarrisRiver2.	wooden	3	no		0		na	spider	1
Nov	HarrisRiver2.	wooden	4	no		0		na	spider	1
Nov	HarrisRiver2.	wooden	5	no		0		na	spider	3
Nov	HarrisRiver2.	wooden	6	no		0		na	ants	1
Nov	HarrisRiver2.	wooden	7	no		0		na
Nov	HarrisRiver2.	wooden	8	no		0		na
Nov	HarrisRiver2.	wooden	9	no		0		na	ants	2
Nov	HarrisRiver2.	wooden	10	no		0		na	spider	1
Nov	HarrisRiver1.	bamboo	1	no	0	0	0	na	ants	1
Nov	HarrisRiver1.	bamboo	2	no		0		na	spider (1), ants (1)	2
Nov	HarrisRiver1.	bamboo	3	no		0		na	ants	1
Nov	HarrisRiver1.	bamboo	4	no		0		na
Nov	HarrisRiver1.	bamboo	5	no		0		na	ant	1
Nov	HarrisRiver1.	bamboo	6	no		0		na
Nov	HarrisRiver1.	bamboo	7	no		0		na
Nov	HarrisRiver1.	bamboo	8	no		0		na
Nov	HarrisRiver1.	bamboo	9	no		0		na	spider	2
Nov	HarrisRiver1.	bamboo	10	no		0		na	spider	1
Nov	HarrisRiver1.	wooden	1	no	0	0	0	na
Nov	HarrisRiver1.	wooden	2	no		0		na	ants	1
Nov	HarrisRiver1.	wooden	3	no		0		na
Nov	HarrisRiver1.	wooden	4	no		0		na
Nov	HarrisRiver1.	wooden	5	no		0		na	spider (1), ants (1)	2
Nov	HarrisRiver1.	wooden	6	no		0		na	spider	1
Nov	HarrisRiver1.	wooden	7	no		0		na
Nov	HarrisRiver1.	wooden	8	no		0		na
Nov	HarrisRiver1.	wooden	9	no		0		na
Nov	HarrisRiver1.	wooden	10	no		0		na
Nov	Jarrahdale1.	bamboo	1	yes	0.2	2	9	Megachile	no
Nov	Jarrahdale1.	bamboo	2
Nov	Jarrahdale1.	bamboo	3
Nov	Jarrahdale1.	bamboo	4						spider	1
Nov	Jarrahdale1.	bamboo	5
Nov	Jarrahdale1.	bamboo	6	yes		7		Megachile
Nov	Jarrahdale1.	bamboo	7
Nov	Jarrahdale1.	bamboo	8
Nov	Jarrahdale1.	bamboo	9
Nov	Jarrahdale1.	bamboo	10
Nov	Jarrahdale1.	wooden	1	yes	0.1	3	3	Exoneura
Nov	Jarrahdale1.	wooden	2
Nov	Jarrahdale1.	wooden	3
Nov	Jarrahdale1.	wooden	4
Nov	Jarrahdale1.	wooden	5
Nov	Jarrahdale1.	wooden	6
Nov	Jarrahdale1.	wooden	7
Nov	Jarrahdale1.	wooden	8						ants	3
Nov	Jarrahdale1.	wooden	9
Nov	Jarrahdale1.	wooden	10
Nov	Jarrahdale2.	bamboo	1	yes	0.3	1	10	Megachile
Nov	Jarrahdale2.	bamboo	2						spider	1
Nov	Jarrahdale2.	bamboo	3						spider	1
Nov	Jarrahdale2.	bamboo	4
Nov	Jarrahdale2.	bamboo	5
Nov	Jarrahdale2.	bamboo	6						spider	1
Nov	Jarrahdale2.	bamboo	7	yes		1		Megachile
Nov	Jarrahdale2.	bamboo	8	yes		8		Megachile
Nov	Jarrahdale2.	bamboo	9
Nov	Jarrahdale2.	bamboo	10						spider	1
Nov	Jarrahdale2.	wooden	1	yes	0.7	1	9	Megachile	Orthoptera: Gryllacrididae	1
Nov	Jarrahdale2.	wooden	2	yes		1		Megachile
Nov	Jarrahdale2.	wooden	3	yes		1		Exoneura
Nov	Jarrahdale2.	wooden	4
Nov	Jarrahdale2.	wooden	5
Nov	Jarrahdale2.	wooden	6	yes		1		Hylaeinae
Nov	Jarrahdale2.	wooden	7	yes		2		Megachile
Nov	Jarrahdale2.	wooden	8	yes		2		Exoneura
Nov	Jarrahdale2.	wooden	9						skink	1
Nov	Jarrahdale2.	wooden	10	yes		1		Megachile	spider	1
Dec	HarrisRiver1.	bamboo	1		0		0		ants	1
Dec	HarrisRiver1.	bamboo	2						ants	1
Dec	HarrisRiver1.	bamboo	3
Dec	HarrisRiver1.	bamboo	4						ants	1
Dec	HarrisRiver1.	bamboo	5						ants (1), spider (2)	3
Dec	HarrisRiver1.	bamboo	6						ants (1), spider (1)	2
Dec	HarrisRiver1.	bamboo	7
Dec	HarrisRiver1.	bamboo	8
Dec	HarrisRiver1.	bamboo	9						ants (1), spider (1)	2
Dec	HarrisRiver1.	bamboo	10
Dec	HarrisRiver1.	wooden	1		0.1		1		ants (1), spider (1)	2
Dec	HarrisRiver1.	wooden	2						ants	3
Dec	HarrisRiver1.	wooden	3	yes		1		Hylaeinae
Dec	HarrisRiver1.	wooden	4
Dec	HarrisRiver1.	wooden	5
Dec	HarrisRiver1.	wooden	6
Dec	HarrisRiver1.	wooden	7						ants (1), spider (1)	2
Dec	HarrisRiver1.	wooden	8
Dec	HarrisRiver1.	wooden	9
Dec	HarrisRiver1.	wooden	10
Dec	HarrisRiver2.	bamboo	1		0.1		2		spider	1
Dec	HarrisRiver2.	bamboo	2						spider	3
Dec	HarrisRiver2.	bamboo	3	yes		2		Megachile	spider	1
Dec	HarrisRiver2.	bamboo	4						ants	2
Dec	HarrisRiver2.	bamboo	5
Dec	HarrisRiver2.	bamboo	6						spider	1
Dec	HarrisRiver2.	bamboo	7
Dec	HarrisRiver2.	bamboo	8						ants	1
Dec	HarrisRiver2.	bamboo	9
Dec	HarrisRiver2.	bamboo	10
Dec	HarrisRiver2.	wooden	1		0		0		Wasp: Isodontia	1
Dec	HarrisRiver2.	wooden	2
Dec	HarrisRiver2.	wooden	3						spider	1
Dec	HarrisRiver2.	wooden	4						ants	1
Dec	HarrisRiver2.	wooden	5						spider	5
Dec	HarrisRiver2.	wooden	6
Dec	HarrisRiver2.	wooden	7
Dec	HarrisRiver2.	wooden	8
Dec	HarrisRiver2.	wooden	9
Dec	HarrisRiver2.	wooden	10
Dec	Jarrahdale1.	bamboo	1		0.6		31
Dec	Jarrahdale1.	bamboo	2	yes		13		Megachile (12), Exoneura (1)
Dec	Jarrahdale1.	bamboo	3
Dec	Jarrahdale1.	bamboo	4	yes		1		Megachile
Dec	Jarrahdale1.	bamboo	5	yes		4		Megachile	spiders (2), ants (1)	3
Dec	Jarrahdale1.	bamboo	6	yes		6		Megachile
Dec	Jarrahdale1.	bamboo	7	yes		2		Megachile
Dec	Jarrahdale1.	bamboo	8						spider	1
Dec	Jarrahdale1.	bamboo	9	yes		5		Megachile
Dec	Jarrahdale1.	bamboo	10
Dec	Jarrahdale1.	wooden	1	yes	0.7	2	35	Megachile
Dec	Jarrahdale1.	wooden	2	yes		3		Exoneura
Dec	Jarrahdale1.	wooden	3
Dec	Jarrahdale1.	wooden	4	yes		12		Megachile (11), Exoneura (1)
Dec	Jarrahdale1.	wooden	5	yes		7		Hylaeinae (2), Megachile (4), Exoneura (1)
Dec	Jarrahdale1.	wooden	6	yes		3		Megachile
Dec	Jarrahdale1.	wooden	7						ants	1
Dec	Jarrahdale1.	wooden	8	yes		2		Hylaeinae
Dec	Jarrahdale1.	wooden	9	yes		6		Hylaeinae (1), Megachile (5)
Dec	Jarrahdale1.	wooden	10						ants	4
Dec	Jarrahdale2.	bamboo	1	yes	0.4	2	19	Megachile
Dec	Jarrahdale2.	bamboo	2
Dec	Jarrahdale2.	bamboo	3						spider	1
Dec	Jarrahdale2.	bamboo	4
Dec	Jarrahdale2.	bamboo	5						spider	2
Dec	Jarrahdale2.	bamboo	6	yes		5		Megachile	spider	1
Dec	Jarrahdale2.	bamboo	7
Dec	Jarrahdale2.	bamboo	8	yes		1		Exoneura
Dec	Jarrahdale2.	bamboo	9
Dec	Jarrahdale2.	bamboo	10	yes		11		Megachile	spider	1
Dec	Jarrahdale2.	wooden	1	yes	0.6	2	21	Megachile
Dec	Jarrahdale2.	wooden	2	yes		4		Megachile
Dec	Jarrahdale2.	wooden	3	yes		2		Megachile (1), Exoneura (1)
Dec	Jarrahdale2.	wooden	4
Dec	Jarrahdale2.	wooden	5	yes		2		Hylaeinae
Dec	Jarrahdale2.	wooden	6	yes		2		Megachile
Dec	Jarrahdale2.	wooden	7	yes		9		Megachile
Dec	Jarrahdale2.	wooden	8
Dec	Jarrahdale2.	wooden	9
Dec	Jarrahdale2.	wooden	10	yes		3		Megachile (1), Exoneura (1), Hylaeinae (1)
Dec	WellingtonForest	bamboo	1		0		0		spider	1
Dec	WellingtonForest	bamboo	2
Dec	WellingtonForest	bamboo	3						spider	2
Dec	WellingtonForest	bamboo	4
Dec	WellingtonForest	bamboo	5						spider	2
Dec	WellingtonForest	bamboo	6						ants	1
Dec	WellingtonForest	bamboo	7						ants (2), spider (1)	3
Dec	WellingtonForest	bamboo	8
Dec	WellingtonForest	bamboo	9						ants (1), spider (1)	2
Dec	WellingtonForest	bamboo	10
Dec	WellingtonForest	wooden	1		0		0
Dec	WellingtonForest	wooden	2
Dec	WellingtonForest	wooden	3
Dec	WellingtonForest	wooden	4
Dec	WellingtonForest	wooden	5
Dec	WellingtonForest	wooden	6
Dec	WellingtonForest	wooden	7
Dec	WellingtonForest	wooden	8						spider	2
Dec	WellingtonForest	wooden	9						ants	1
Dec	WellingtonForest	wooden	10						spider	2
Jan	WellingtonForest	bamboo	1		0		0
Jan	WellingtonForest	bamboo	2
Jan	WellingtonForest	bamboo	3						ants	1
Jan	WellingtonForest	bamboo	4						spider	1
Jan	WellingtonForest	bamboo	5						ants	3
Jan	WellingtonForest	bamboo	6						fly (1), spider (1), wasp (1), ants (1)	4
Jan	WellingtonForest	bamboo	7						ants (2), wasp (1)	3
Jan	WellingtonForest	bamboo	8						ants (2), spider (1)	3
Jan	WellingtonForest	bamboo	9						ants (2), spider (1)	3
Jan	WellingtonForest	bamboo	10
Jan	WellingtonForest	wooden	1		0.1		2		spider	1
Jan	WellingtonForest	wooden	2						wasp	1
Jan	WellingtonForest	wooden	3
Jan	WellingtonForest	wooden	4
Jan	WellingtonForest	wooden	5
Jan	WellingtonForest	wooden	6	yes		2		Hylaeinae
Jan	WellingtonForest	wooden	7						spider	2
Jan	WellingtonForest	wooden	8						ants	2
Jan	WellingtonForest	wooden	9
Jan	WellingtonForest	wooden	10
Jan	HarrisRiver1.	bamboo	1		0.1		2		ants	7
Jan	HarrisRiver1.	bamboo	2						ants (1), spider (1)	2
Jan	HarrisRiver1.	bamboo	3						ants	1
Jan	HarrisRiver1.	bamboo	4
Jan	HarrisRiver1.	bamboo	5						ants (4), spider (1), wasp (1)	6
Jan	HarrisRiver1.	bamboo	6	yes		2		Hylaeinae	ants	5
Jan	HarrisRiver1.	bamboo	7						ants	1
Jan	HarrisRiver1.	bamboo	8						ants	1
Jan	HarrisRiver1.	bamboo	9						ants (2), spider (1)	3
Jan	HarrisRiver1.	bamboo	10						spider	1
Jan	HarrisRiver1.	wooden	1		0.1		1
Jan	HarrisRiver1.	wooden	2						ants	2
Jan	HarrisRiver1.	wooden	3						ants	3
Jan	HarrisRiver1.	wooden	4
Jan	HarrisRiver1.	wooden	5						ants	2
Jan	HarrisRiver1.	wooden	6
Jan	HarrisRiver1.	wooden	7
Jan	HarrisRiver1.	wooden	8						spider	1
Jan	HarrisRiver1.	wooden	9
Jan	HarrisRiver1.	wooden	10	yes		1		Hylaeinae
Jan	HarrisRiver2.	bamboo	1		0.3		8		ants (3), wasps (2)	5
Jan	HarrisRiver2.	bamboo	2						spider	3
Jan	HarrisRiver2.	bamboo	3	yes		3		Megachile	spider	1
Jan	HarrisRiver2.	bamboo	4	yes		3		Megachile
Jan	HarrisRiver2.	bamboo	5						spider	1
Jan	HarrisRiver2.	bamboo	6						spider	3
Jan	HarrisRiver2.	bamboo	7	yes		2		Megachile (1), Hylaeinae (1)	spider	1
Jan	HarrisRiver2.	bamboo	8
Jan	HarrisRiver2.	bamboo	9						ants	2
Jan	HarrisRiver2.	bamboo	10
Jan	HarrisRiver2.	wooden	1		0.3		8
Jan	HarrisRiver2.	wooden	2						ants	1
Jan	HarrisRiver2.	wooden	3	yes		1		Megachile	spider	1
Jan	HarrisRiver2.	wooden	4						ants	1
Jan	HarrisRiver2.	wooden	5						spider	3
Jan	HarrisRiver2.	wooden	6						spider	5
Jan	HarrisRiver2.	wooden	7						ants	3
Jan	HarrisRiver2.	wooden	8						ants	2
Jan	HarrisRiver2.	wooden	9	yes		2		Megachile
Jan	HarrisRiver2.	wooden	10	yes		5		Megachile
Jan	Jarrahdale1.	bamboo	1	yes	1	19	104	Megachile
Jan	Jarrahdale1.	bamboo	2	yes		14		Megachile
Jan	Jarrahdale1.	bamboo	3	yes		7		Megachile
Jan	Jarrahdale1.	bamboo	4	yes		5		Megachile
Jan	Jarrahdale1.	bamboo	5	yes		13		Megachile	spider	1
Jan	Jarrahdale1.	bamboo	6	yes		6		Megachile
Jan	Jarrahdale1.	bamboo	7	yes		8		Megachile
Jan	Jarrahdale1.	bamboo	8	no		0
Jan	Jarrahdale1.	bamboo	9	yes		11		Megachile
Jan	Jarrahdale1.	bamboo	10	yes		21		Megachile
Jan	Jarrahdale1.	wooden	1	yes	1	5	69	Megachile (4), Hylaeinae (1)
Jan	Jarrahdale1.	wooden	2	yes		9		Megachile
Jan	Jarrahdale1.	wooden	3	yes		2		Megachile	spider	1
Jan	Jarrahdale1.	wooden	4	yes		10		Megachile
Jan	Jarrahdale1.	wooden	5	yes		10		Megachile (9), Hylaeinae (1)	ants	1
Jan	Jarrahdale1.	wooden	6	yes		10		Megachile
Jan	Jarrahdale1.	wooden	7	yes		3		Megachile	ants	2
Jan	Jarrahdale1.	wooden	8	yes		5		Megachile (3), Hylaeinae (2)
Jan	Jarrahdale1.	wooden	9	yes		7		Megachile
Jan	Jarrahdale1.	wooden	10	yes		8		Megachile	ants	4
Jan	Jarrahdale2.	bamboo	1	yes	0.8	4	39	Megachile
Jan	Jarrahdale2.	bamboo	2	yes		3		Megachile
Jan	Jarrahdale2.	bamboo	3	yes		3		Megachile	spider	1
Jan	Jarrahdale2.	bamboo	4	no
Jan	Jarrahdale2.	bamboo	5	yes		2		Megachile (1), Hylaeinae (1)	spider	1
Jan	Jarrahdale2.	bamboo	6	yes		9		Megachile	spider	1
Jan	Jarrahdale2.	bamboo	7	yes		1		Megachile
Jan	Jarrahdale2.	bamboo	8	no
Jan	Jarrahdale2.	bamboo	9	yes		10		Megachile
Jan	Jarrahdale2.	bamboo	10	yes		7		Megachile	spider	1
Jan	Jarrahdale2.	wooden	1	yes	0.8	4	55	Megachile
Jan	Jarrahdale2.	wooden	2	yes		14		Megachile
Jan	Jarrahdale2.	wooden	3	yes		4		Megachile
Jan	Jarrahdale2.	wooden	4	no
Jan	Jarrahdale2.	wooden	5	yes		1		Megachile
Jan	Jarrahdale2.	wooden	6	yes		15		Megachile
Jan	Jarrahdale2.	wooden	7	no					ants	4
Jan	Jarrahdale2.	wooden	8	yes		6		Megachile
Jan	Jarrahdale2.	wooden	9	yes		2		Megachile	ants	2
Jan	Jarrahdale2.	wooden	10	yes		9		Megachile
Feb	WellingtonForest	bamboo	1		0.2		2
Feb	WellingtonForest	bamboo	2	yes		1		Megachile	spider	4
Feb	WellingtonForest	bamboo	3
Feb	WellingtonForest	bamboo	4						spider (1), eumenid wasp (1)	2
Feb	WellingtonForest	bamboo	5						spider	5
Feb	WellingtonForest	bamboo	6						ants (3), wasp (1), spider (1)	5
Feb	WellingtonForest	bamboo	7						ants	2
Feb	WellingtonForest	bamboo	8						spider (1), ants (2)	3
Feb	WellingtonForest	bamboo	9	yes		1		Hylaeinae	spider (1), eumenid wasp (1)	2
Feb	WellingtonForest	bamboo	10
Feb	WellingtonForest	wooden	1		0.5		11		spider	3
Feb	WellingtonForest	wooden	2	yes		1		Megachile	spider (2), eumenid wasp (1)
Feb	WellingtonForest	wooden	3	yes		1		Megachile
Feb	WellingtonForest	wooden	4
Feb	WellingtonForest	wooden	5
Feb	WellingtonForest	wooden	6	yes		6		Megachile (5), Hylaeinae (1)
Feb	WellingtonForest	wooden	7						spider	1
Feb	WellingtonForest	wooden	8	yes		2		Megachile
Feb	WellingtonForest	wooden	9	yes		1		Megachile
Feb	WellingtonForest	wooden	10
Feb	Jarrahdale1.	bamboo	1	yes	1	21	119	Megachile (20), Exoneura (1)
Feb	Jarrahdale1.	bamboo	2	yes		12		Megachile
Feb	Jarrahdale1.	bamboo	3	yes		9		Megachile (8), Exoneura (1)
Feb	Jarrahdale1.	bamboo	4	yes		4		Megachile
Feb	Jarrahdale1.	bamboo	5	yes		13		Megachile	spider	1
Feb	Jarrahdale1.	bamboo	6	yes		7		Megachile
Feb	Jarrahdale1.	bamboo	7	yes		6		Megachile	ants	1
Feb	Jarrahdale1.	bamboo	8	yes		12		Megachile	spider	1
Feb	Jarrahdale1.	bamboo	9	yes		10		Megachile
Feb	Jarrahdale1.	bamboo	10	yes		25		Megachile
Feb	Jarrahdale1.	wooden	1	yes	1	5	69	Megachile (4), Hylaeinae (1)	ants	3
Feb	Jarrahdale1.	wooden	2	yes		9		Megachile
Feb	Jarrahdale1.	wooden	3	yes		3		Megachile
Feb	Jarrahdale1.	wooden	4	yes		11		Megachile
Feb	Jarrahdale1.	wooden	5	yes		11		Megachile (10), Hylaeinae (1)
Feb	Jarrahdale1.	wooden	6	yes		9		Megachile
Feb	Jarrahdale1.	wooden	7	yes		2		Megachile	ants	2
Feb	Jarrahdale1.	wooden	8	yes		5		Megachile (3), Hylaeinae (2)
Feb	Jarrahdale1.	wooden	9	yes		6		Megachile
Feb	Jarrahdale1.	wooden	10	yes		8		Megachile	ants	4
Feb	Jarrahdale2.	bamboo	1	yes	0.6	4	39	Megachile
Feb	Jarrahdale2.	bamboo	2	yes		5		Megachile	ants (1), wasp (1)	2
Feb	Jarrahdale2.	bamboo	3	yes		4		Megachile	ants (1), spider (1)	2
Feb	Jarrahdale2.	bamboo	4						ants	1
Feb	Jarrahdale2.	bamboo	5	yes		5		Megachile (2), Hylaeinae (3)	spider	1
Feb	Jarrahdale2.	bamboo	6	yes		9		Megachile	spider	1
Feb	Jarrahdale2.	bamboo	7						ants	1
Feb	Jarrahdale2.	bamboo	8
Feb	Jarrahdale2.	bamboo	9	yes		12		Megachile (11), Hylaeinae (1)
Feb	Jarrahdale2.	bamboo	10
Feb	Jarrahdale2.	wooden	1	yes	0.8	5	55	Megachile
Feb	Jarrahdale2.	wooden	2	yes		13		Megachile
Feb	Jarrahdale2.	wooden	3	yes		4		Megachile (3), Exoneura (1)
Feb	Jarrahdale2.	wooden	4
Feb	Jarrahdale2.	wooden	5	yes		2		Hylaeinae
Feb	Jarrahdale2.	wooden	6	yes		15		Megachile
Feb	Jarrahdale2.	wooden	7	yes		1		Hylaeinae
Feb	Jarrahdale2.	wooden	8	yes		4		Megachile
Feb	Jarrahdale2.	wooden	9	yes		4		Megachile (2), Hylaeinae (1), Exoneura (1)
Feb	Jarrahdale2.	wooden	10
Feb	HarrisRiver2.	bamboo	1		0.2		4		ants (1), wasp (2)	3
Feb	HarrisRiver2.	bamboo	2						wasp	1
Feb	HarrisRiver2.	bamboo	3	yes		3		Megachile	spider	1
Feb	HarrisRiver2.	bamboo	4						spider	2
Feb	HarrisRiver2.	bamboo	5						spider	1
Feb	HarrisRiver2.	bamboo	6						ants	1
Feb	HarrisRiver2.	bamboo	7						spider (1), ants (1)	2
Feb	HarrisRiver2.	bamboo	8	yes		1		Megachile	spider	1
Feb	HarrisRiver2.	bamboo	9	yes		4		Megachile
Feb	HarrisRiver2.	bamboo	10
Feb	HarrisRiver2.	wooden	1		0.3		11
Feb	HarrisRiver2.	wooden	2						ants	1
Feb	HarrisRiver2.	wooden	3	yes		2		Megachile	spider	3
Feb	HarrisRiver2.	wooden	4						spider (3), wasp (1)
Feb	HarrisRiver2.	wooden	5						spider	5
Feb	HarrisRiver2.	wooden	6						wasp	1
Feb	HarrisRiver2.	wooden	7	yes		4		Megachile (3), Hylaeinae (1)
Feb	HarrisRiver2.	wooden	8						ants	4
Feb	HarrisRiver2.	wooden	9	yes		5		Megachile
Feb	HarrisRiver2.	wooden	10
Feb	HarrisRiver1.	bamboo	1		0.1		2		ants (6), wasps (2)	8
Feb	HarrisRiver1.	bamboo	2						spider (1), ants (2)	3
Feb	HarrisRiver1.	bamboo	3	yes		2		Megachile
Feb	HarrisRiver1.	bamboo	4							6
Feb	HarrisRiver1.	bamboo	5						wasps (3), ants (2), spider (1)
Feb	HarrisRiver1.	bamboo	6						ants	5
Feb	HarrisRiver1.	bamboo	7
Feb	HarrisRiver1.	bamboo	8
Feb	HarrisRiver1.	bamboo	9						ants (2), spider (1)	3
Feb	HarrisRiver1.	bamboo	10						spider	1
Feb	HarrisRiver1.	wooden	1	yes	0.2	1	2	Hylaeinae	wasp	1
Feb	HarrisRiver1.	wooden	2						ants	2
Feb	HarrisRiver1.	wooden	3						ants	4
Feb	HarrisRiver1.	wooden	4						spider	1
Feb	HarrisRiver1.	wooden	5						ants	4
Feb	HarrisRiver1.	wooden	6
Feb	HarrisRiver1.	wooden	7
Feb	HarrisRiver1.	wooden	8						spider (1), ants (1)	2
Feb	HarrisRiver1.	wooden	9
Feb	HarrisRiver1.	wooden	10	yes		1		Hylaeinae	spider	1
March	WellingtonForest	bamboo	1		0.9		71		spider (1), ant (1), wasp (1)	3
March	WellingtonForest	bamboo	2	yes		17		Megachile	spider (1)	1	Gasteruptiid
March	WellingtonForest	bamboo	3	yes		20		Megachile
March	WellingtonForest	bamboo	4	yes		2		Megachile	wasp (2), spider	3
March	WellingtonForest	bamboo	5	yes		6		Megachile
March	WellingtonForest	bamboo	6	yes		4		Megachile	ants	1
March	WellingtonForest	bamboo	7	yes		5		Megachile	ants	3
March	WellingtonForest	bamboo	8	yes		1		Megachile	ants	2
March	WellingtonForest	bamboo	9	yes		14		Megachile
March	WellingtonForest	bamboo	10	yes		2		Hylaeinae	ants (2), spider (1), wasp (1)	4
March	WellingtonForest	wooden	1		0.7		24		spider	2
March	WellingtonForest	wooden	2	yes		4		Megachile	spider (2), eumenid wasp (1)	3
March	WellingtonForest	wooden	3	yes		1		Megachile
March	WellingtonForest	wooden	4	yes		3		Megachile (1), Hylaeinae (2)	spider	1
March	WellingtonForest	wooden	5						wasp	1
March	WellingtonForest	wooden	6	yes		1		Megachile
March	WellingtonForest	wooden	7	yes		8		Megachile (7), Hylaeinae (1)
March	WellingtonForest	wooden	8
March	WellingtonForest	wooden	9	yes		5		Megachile
March	WellingtonForest	wooden	10	yes		2		Hylaeinae
March	Jarrahdale1.	bamboo	1	yes	1	7	173	Megachile	ants	1
March	Jarrahdale1.	bamboo	2	yes		20		Megachile
March	Jarrahdale1.	bamboo	3	yes		24		Megachile
March	Jarrahdale1.	bamboo	4	yes		6		Megachile
March	Jarrahdale1.	bamboo	5	yes		19		Megachile	spider (1), ants (1)	2
March	Jarrahdale1.	bamboo	6	yes		9		Megachile
March	Jarrahdale1.	bamboo	7	yes		22		Megachile
March	Jarrahdale1.	bamboo	8	yes		18		Megachile (16), Hylaeinae (2)
March	Jarrahdale1.	bamboo	9	yes		15		Megachile
March	Jarrahdale1.	bamboo	10	yes		33		Megachile
March	Jarrahdale1.	wooden	1	yes	1	5	110	Megachile	ants	3
March	Jarrahdale1.	wooden	2	yes		10		Megachile
March	Jarrahdale1.	wooden	3	yes		8		Megachile	spider	2
March	Jarrahdale1.	wooden	4	yes		14		Megachile
March	Jarrahdale1.	wooden	5	yes		13		Megachile
March	Jarrahdale1.	wooden	6	yes		14		Megachile
March	Jarrahdale1.	wooden	7	yes		12		Megachile
March	Jarrahdale1.	wooden	8	yes		9		Megachile (7), Hylaeinae (2)
March	Jarrahdale1.	wooden	9	yes		15		Megachile
March	Jarrahdale1.	wooden	10	yes		10		Megachile	ants	4
March	Jarrahdale2.	bamboo	1	yes	1	10	149	Megachile
March	Jarrahdale2.	bamboo	2	yes		19		Megachile
March	Jarrahdale2.	bamboo	3	yes		23		Megachile
March	Jarrahdale2.	bamboo	4	yes		17		Megachile
March	Jarrahdale2.	bamboo	5	yes		14		Megachile (9), Hylaeinae (3)	spider	1
March	Jarrahdale2.	bamboo	6	yes		19		Megachile
March	Jarrahdale2.	bamboo	7	yes		15		Megachile	ants	1
March	Jarrahdale2.	bamboo	8	yes		15		Megachile (14), Hylaeinae (1)
March	Jarrahdale2.	bamboo	9	yes		13		Megachile	spider	1
March	Jarrahdale2.	bamboo	10	yes		4		Megachile (3), Hylaeinae (1)
March	Jarrahdale2.	wooden	1	yes	1	15	114	Megachile
March	Jarrahdale2.	wooden	2	yes		15		Megachile
March	Jarrahdale2.	wooden	3	yes		11		Megachile
March	Jarrahdale2.	wooden	4	yes		6		Megachile
March	Jarrahdale2.	wooden	5	yes		12		Megachile
March	Jarrahdale2.	wooden	6	yes		15		Megachile
March	Jarrahdale2.	wooden	7	yes		5		Megachile (4), Hylaeinae (1)
March	Jarrahdale2.	wooden	8	yes		11		Exoneura (1), Megachile (7), Hylainae (3)
March	Jarrahdale2.	wooden	9	yes		11		Megachile
March	Jarrahdale2.	wooden	10	yes		13		Megachile
March	HarrisRiver2.	bamboo	1	yes	0.9	10	57	Megachile
March	HarrisRiver2.	bamboo	2	yes		6		Megachile	spider	1
March	HarrisRiver2.	bamboo	3	yes		14		Megachile	ants	2
March	HarrisRiver2.	bamboo	4	yes		5		Megachile	spider	1
March	HarrisRiver2.	bamboo	5	no					wasp	2
March	HarrisRiver2.	bamboo	6	yes		3		Megachile	ants	3
March	HarrisRiver2.	bamboo	7	yes		8		Megachile	spider	1
March	HarrisRiver2.	bamboo	8	yes		6		Megachile
March	HarrisRiver2.	bamboo	9	yes		2		Megachile	ants	4
March	HarrisRiver2.	bamboo	10	yes		3		Megachile	spider	3
March	HarrisRiver2.	wooden	1	yes	1	2	26	Megachile	ants	2
March	HarrisRiver2.	wooden	2	yes		2		Megachile	spider	1
March	HarrisRiver2.	wooden	3	yes		1		Megachile
March	HarrisRiver2.	wooden	4	yes		6		Megachile	spider (1), wasp (1)	2
March	HarrisRiver2.	wooden	5	yes		1		Megachile	wasp	1
March	HarrisRiver2.	wooden	6	yes		5		Megachile
March	HarrisRiver2.	wooden	7	yes		1		Megachile	ants	4
March	HarrisRiver2.	wooden	8	yes		5		Megachile
March	HarrisRiver2.	wooden	9	yes		2		Megachile
March	HarrisRiver2.	wooden	10	yes		1		Megachile	spider	5
March	HarrisRiver1.	bamboo	1	yes	1	13	123	Megachile	wasp (1), ants (2)
March	HarrisRiver1.	bamboo	2	yes		16		Megachile	ants	1
March	HarrisRiver1.	bamboo	3	yes		5		Megachile	ants	2
March	HarrisRiver1.	bamboo	4	yes		15		Megachile	ants	1
March	HarrisRiver1.	bamboo	5	yes		6		Megachile	spider (1), wasp (1)	2
March	HarrisRiver1.	bamboo	6	yes		12		Megachile	wasp, ants (3)	4
March	HarrisRiver1.	bamboo	7	yes		11		Megachile
March	HarrisRiver1.	bamboo	8	yes		22		Megachile
March	HarrisRiver1.	bamboo	9	yes		17		Megachile (16), Exoneura (1)	ants	2
March	HarrisRiver1.	bamboo	10	yes		6		Megachile	spider (1), wasp (1)	2
March	HarrisRiver1.	wooden	1	yes	1	6	53	Megachile (5), Hylaeinae (1)	ants	1
March	HarrisRiver1.	wooden	2	yes		4		Megachile
March	HarrisRiver1.	wooden	3	yes		2		Megachile (1), Hylaeinae (1)	ants	3
March	HarrisRiver1.	wooden	4	yes		5		Megachile
March	HarrisRiver1.	wooden	5	yes		2		Megachile (1), Hylaeinae (1)
March	HarrisRiver1.	wooden	6	yes		6		Megachile
March	HarrisRiver1.	wooden	7	yes		8		Megachile
March	HarrisRiver1.	wooden	8	yes		7		Megachile
March	HarrisRiver1.	wooden	9	yes		7		Megachile
March	HarrisRiver1.	wooden	10	yes		6		Megachile	spider	1
