# Supplementary material for: Bee Hotels as a Tool for Post-Fire Recovery of Cavity-Nesting Native Bees
Source: Insects. 2025 Jun 25;16(7):659. doi: 10.3390/insects16070659 (PMC12295432; doi:10.3390/insects16070659)
Supplement: Supplementary file 1 [file insects-16-00659-s001.zip › Table S2. Wooden hole diameter preferences.xlsx]

## Sheet: Sheet1
Month	Site	Beehotel#	Hole diameter	Bee taxon	No. of holes occupied
March	WellingtonForest	No2	4mm	Megachile	2
		No2	7mm	Megachile	1
		No2	10mm	Megachile	1
		No3	7mm	Megachile	1
		No4	4mm	Hylaeinae	2
		No4	7mm	Megachile	1
		No6	7mm	Megachile	1
		No7	4mm	Megachile	3
		No7	7mm	Megachile	4
		No7	7mm	Hylaeinae	1
		No9	4mm	Megachile	1
		No9	7mm	Megachile	4
		No10	4mm	Hylaeinae	2
	Jarrahdale1.	No1	4mm	Megachile	4
		No1	7mm	Megachile	1
		No2	4mm	Megachile	4
		No2	7mm	Megachile	3
		No2	10mm	Megachile	3
		No3	4mm	Megachile	4
		No3	7mm	Megachile	1
		No3	10mm	Megachile	3
		No4	4mm	Megachile	5
		No4	7mm	Megachile	4
		No4	10mm	Megachile	5
		No5	4mm	Megachile	3
		No5	7mm	Megachile	5
		No5	10mm	Megachile	5
		No6	4mm	Megachile	4
		No6	7mm	Megachile	5
		No6	10mm	Megachile	5
		No7	4mm	Megachile	3
		No7	7mm	Megachile	4
		No7	10mm	Megachile	5
		No8	4mm	Hylaeinae	2
		No8	4mm	Megachile	2
		No8	7mm	Megachile	4
		No8	10mm	Megachile	1
		No9	4mm	Megachile	5
		No9	7mm	Megachile	5
		No9	10mm	Megachile	5
		No10	4mm	Megachile	1
		No10	7mm	Megachile	7
		No10	10mm	Megachile	2
	Jarrahdale2.	No1	4mm	Megachile	5
		No1	7mm	Megachile	5
		No1	10mm	Megachile	5
		No2	4mm	Megachile	5
		No2	7mm	Megachile	5
		No2	10mm	Megachile	5
		No3	4mm	Megachile	5
		No3	7mm	Megachile	3
		No3	10mm	Megachile	3
		No4	4mm	Megachile	1
		No4	7mm	Megachile	3
		No4	10mm	Megachile	2
		No5	4mm	Hylaeinae	5
		No5	7mm	Megachile	5
		No5	10mm	Megachile	2
		No6	4mm	Megachile	5
		No6	7mm	Megachile	5
		No6	10mm	Megachile	5
		No7	4mm	Hylaeinae	1
		No7	7mm	Megachile	1
		No7	10mm	Megachile	3
		No8	4mm	Hylaeinae	3
		No8	4mm	Exoneura	1
		No8	7mm	Megachile	3
		No8	10mm	Megachile	4
		No9	4mm	Megachile	2
		No9	7mm	Megachile	4
		No9	10mm	Megachile	5
		No10	4mm	Megachile	3
		No10	7mm	Megachile	5
		No10	10mm	Megachile	5
	HarrisRiver2.	No1	4mm	Megachile	1
		No1	7mm	Megachile	1
		No2	7mm	Megachile	2
		No3	4mm	Megachile	1
		No4	4mm	Megachile	3
		No4	7mm	Megachile	3
		No5	10mm	Megachile	1
		No6	7mm	Megachile	4
		No6	10mm	Megachile	1
		No7	7mm	Megachile	1
		No8	4mm	Megachile	3
		No8	7mm	Megachile	2
		No9	7mm	Megachile	1
		No9	10mm	Megachile	1
		No10	10mm	Megachile	1
	HarrisRiver1.	No1	4mm	Hylaeinae	1
		No1	4mm	Megachile	2
		No1	7mm	Megachile	3
		No2	4mm	Megachile	2
		No2	7mm	Megachile	2
		No3	4mm	Hylaeinae	1
		No3	4mm	Megachile	1
		No4	4mm	Megachile	1
		No4	7mm	Megachile	4
		No5	4mm	Hylaeinae	1
		No5	7mm	Megachile	1
		No6	4mm	Megachile	2
		No6	7mm	Megachile	4
		No7	4mm	Megachile	4
		No7	7mm	Megachile	4
		No8	4mm	Megachile	3
		No8	7mm	Megachile	4
		No9	4mm	Megachile	2
		No9	7mm	Megachile	5
		No10	4mm	Megachile	2
		No10	7mm	Megachile	4
