# Supplementary material for: Bee Hotels as a Tool for Post-Fire Recovery of Cavity-Nesting Native Bees
Source: Insects. 2025 Jun 25;16(7):659. doi: 10.3390/insects16070659 (PMC12295432; doi:10.3390/insects16070659)
Supplement: Supplementary file 1 [file insects-16-00659-s001.zip › Table S3. Observed bees in field treatment (bee hotels) and control.xlsx]

## Sheet: Sheet1
Month	Location	Site	Control/Treatment	N total native bees seen	Guild	Taxon	N per taxon	Honeybee N
Sept	WellingtonForest	WellingtonForest.treatment	treatment	73	Ground	Leioproctus & Lasioglossum (Parasphecodes)	73	3
Sept					Cavity	na	0
Sept	WellingtonForest	WellingtonForest.control	control	4	Ground	Leioproctus	4	0
Sept					Cavity	na	0
Sept	Jarrahdale	Jarrahdale1.	treatment	0	Ground	na	0	11
Sept					Cavity	na	0
Sept	Jarrahdale	Jarrahdale.control	control	4	Ground	Leioproctus (Colletellus)	3	0
Sept					Cavity	Exoneura	1
Sept	Jarrahdale	Jarrahdale2.	treatment	17	Ground	Leioproctus, Leioproctus (Colletellus), Trichocolletes erythrurus, Lasioglossum (Parasphecodes)	15	69
Sept					Cavity	Exoneura	2
Sept	Harris River	HarrisRiver1.	treatment	1	Ground	Leioproctus	1	0
Sept					Cavity	na	0
Sept	Harris River	HarrisRiver.control	control	0	Ground	na	0	0
Sept					Cavity	na	0
Sept	Harris River	HarrisRiver2.	treatment	2	Ground	Leioproctus, Trichocolletes erythrurus	2	0
Sept					Cavity	na	0
Oct	WellingtonForest	WellingtonForest.treatment	treatment	2	Ground	Leioproctus	1	26
Oct					Cavity	Exoneura	1
Oct	WellingtonForest	WellingtonForest.control	control	14	Ground	Trichocolletes erythrurus	9	2
Oct					Cavity	Exoneura	5
Oct	Harris River	HarrisRiver1.	treatment	0	Ground	na	0	0
Oct					Cavity	na	0
Oct	Harris River	HarrisRiver.control	control	0	Ground	na	0	0
Oct					Cavity	na	0
Oct	Harris River	HarrisRiver2.	treatment	0	Ground	na	0	1
Oct					Cavity	na	0
Oct	Jarrahdale	Jarrahdale1.	treatment	7	Ground	Homalictus (5), Leioproctus (Colletellus) (2)	7	7
Oct					Cavity	na	0
Oct	Jarrahdale	Jarrahdale.control	control	5	Ground	na	0	0
Oct					Cavity	Exoneura	5
Oct	Jarrahdale	Jarrahdale2.	treatment	2	Ground	Homalictus	1	6
Oct					Cavity	Exoneura	1
Nov	WellingtonForest	WellingtonForest.treatment	treatment	10	Ground	Lipotriches (2), Leioproctus (7)	9	14
Nov					Cavity	Hyleoides	1
Nov	WellingtonForest	WellingtonForest.control	control	0	Ground	na	0	0
Nov					Cavity	na	0
Nov	Harris River	HarrisRiver2.	treatment	3	Ground	Trichocolletes	3	19
Nov					Cavity	0	0
Nov	Harris River	HarrisRiver1.	treatment	0	Ground	na	0	0
Nov					Cavity	na	0
Nov	Harris River	HarrisRiver.control	control	0	Ground	na	0	0
Nov					Cavity	na	0
Nov	Jarrahdale	Jarrahdale1.	treatment	1	Ground	Lasioglossum (Chilalictus)	1	2
Nov					Cavity	na	0
Nov		Jarrahdale2.	treatment	3	Ground	Amegilla	1	4
Nov					Cavity	Megachile (erythropyga, aurifrons)	2
Nov		Jarrahdale.control	control	0	Ground	na	0	0
Nov					Cavity	na	0
Dec	Harris River	HarrisRiver1.	treatment	0	Ground	na	0	0
Dec					Cavity	na	0
Dec		HarrisRiver.control	control	0	Ground	na	0	0
Dec					Cavity	na	0
Dec		HarrisRiver2.	treatment	70	Ground	Trichocolletes	52	0
Dec					Cavity	Exoneura	10
Dec						Megachile	8
Dec	Jarrahdale	Jarrahdale1.	treatment	0	Ground	na	0	0
Dec					Cavity	na	0
Dec		Jarrahdale2.	treatment	1	Ground	na	0	0
Dec					Cavity	Megachile	1
Dec		Jarrahdale.control	control	0	Ground	na	0	0
Dec					Cavity	na	0
Dec	WellingtonForest	WellingtonForest.treatment	treatment	0	Ground	na	0	0
Dec					Cavity	na	0
Dec	WellingtonForest	WellingtonForest.control	control	0	Ground	na	0	0
Dec					Cavity	na	0
Jan		WellingtonForest.treatment	treatment	1	Ground	Hylaeinae	1	1
Jan					Cavity	na	0
Jan		WellingtonForest.control	control	0	Ground	na	0	1
Jan					Cavity	na	0
Jan	Harris River	HarrisRiver1.	treatment	0	Ground	na	0	0
Jan					Cavity	na	0
Jan		HarrisRiver.control	control	0	Ground	na	0	0
Jan					Cavity	na	0
Jan		HarrisRiver2.	treatment	1	Ground	Amegilla	1	0
Jan					Cavity	na	0
Jan	Jarrahdale	Jarrahdale1.	treatment	1000	Ground	Euryglossinae	1000	0
Jan					Cavity	na	0
Jan		Jarrahdale2.	treatment	2	Ground	Euryglossinae	2	3
Jan					Cavity	na	0
Jan		Jarrahdale.control	control	0	Ground	na	0	3
Jan					Cavity	na	0
Feb	WellingtonForest	WellingtonForest.treatment	treatment	1	Ground	na	0	0
Feb					Cavity	Megachile	1
Feb	WellingtonForest	WellingtonForest.control	control	0	Ground	na	0	0
Feb					Cavity	na	0
Feb	Jarrahdale	Jarrahdale1.	treatment	6	Ground	na	0	0
Feb					Cavity	Megachile (erythropyga, obtusa?)	5
Feb						Hylaeus	1
Feb		Jarrahdale2.	treatment	1	Ground	Paracolletes	1	3
Feb					Cavity	na	0
Feb		Jarrahdale.control	control	0	Ground	na	0	3
Feb					Cavity	na	0
Feb	Harris River	HarrisRiver1.	treatment	100	Ground	Euryglossinae	100	0
Feb					Cavity	0
Feb		HarrisRiver.control	control	6	Ground	na	0	4
Feb					Cavity	Megachile	6
Feb		HarrisRiver2.	treatment	53	Ground	na		0
Feb					Cavity	Megachile	3
Feb						Exoneura	50
March	WellingtonForest	WellingtonForest.treatment	treatment	18	Ground	Euryglossinae	2	1
March					Cavity	Megachile	16
March	WellingtonForest	WellingtonForest.control	control	1	Ground	Euryglossinae	1	1
March					Cavity	na
March	Jarrahdale	Jarrahdale1.	treatment	24	Ground	Euryglossinae	4	0
March					Cavity	Megachile (erythropyga, obtusa?)	20
March		Jarrahdale2.	treatment	14	Ground	na	0	0
March					Cavity	Megachile	14
March		Jarrahdale.control	control	0	Ground	na	0	3
March					Cavity	na	0
March		HarrisRiver1.	treatment	23	Ground	Euryglossinae	4	0
March					Cavity	Megachile	19
March		HarrisRiver.control	control	0	Ground	na	0	0
March					Cavity	na	0
March		HarrisRiver2.	treatment	8	Ground	na	0	0
March					Cavity	Megachile	8
