# Supplementary material for: Bee Hotels as a Tool for Post-Fire Recovery of Cavity-Nesting Native Bees
Source: Insects. 2025 Jun 25;16(7):659. doi: 10.3390/insects16070659 (PMC12295432; doi:10.3390/insects16070659)
Supplement: Supplementary file 1 [file insects-16-00659-s001.zip › Table S4. Foraging host plants WA.xlsx]

## Sheet: Sheet1
Site	Month	Plant spp	Bee taxon	Taxon N	TotalnativeN
WellingtonForest.treatment	Sept	Bossiaea aquifolium	Honeybee	3	73
			Leioproctus + Lasioglossum (Parasphecodes)	73		too hard to determine idenity of each visitors by observation
WellingtonForest.control	Sept	Bossiaea aquifolium	Lasioglossum (Parasphecodes)	4	4
Jarrahdale1.	Sept	Abelia	Honeybee	11	0
Jarrahdale.control	Sept	Stylidium piliferum	Leioproctus (Colletellus)	3	4
		Hypocalymma angustifolium	Exoneura	1
Jarrahdale2.	Sept	Bossiaea aquifolium	Honeybee	44	17
			Trichocolletes erythrurus	5
			Exoneura	2
			Lasioglossum (Parasphecodes)	2
			Leioproctus	2
		Stylidium piliferum	Leioproctus (Colletellus)	6
		Leptospermum laevigatum	Honeybee	25
HarrisRiver1.	Sept	Bossiaea aquifolium	Leioproctus	1	1
HarrisRiver2.	Sept	Bossiaea aquifolium	Trichocolletes erythrurus	1	2
			Leioproctus	1
Wellington.treatment	Oct	Bossiaea aquifolium	Exoneura	1	2
			Leioproctus	1
			Honeybee	26
Wellington.control	Oct	Bossiaea aquifolium	Honeybee	2	14
			Exoneura	5
			Trichocolletes erythrurus	9
HarrisRiver2.	Oct	Hypocalymma angustifolium	Honeybee	1	0
Jarrahdale.control	Oct	Stylidium brunonianum	Exoneura	1	2
		Viminaria juncea	Exoneura	1	1
Jarrahdale1.	Oct	Boronia fastigiata	Exoneura	1	2
			Homalictus	1
			Honeybee	1
Jarrahdale1.	Oct	Taraxacum khatoonae (Dandelion)	Honeybee	6	7
		Xanthorrea preissii	Honeybee	1
			Homalictus	5
		Stylidium piliferum	Leioproctus (Colletellus)	2
Wellington.treatment	Nov	Hibbertia hypericoides	Honeybee	13	8
			Leioproctus	7
			Lipotriches	2
		Darwinia citriodora	Honeybee	1	0
HarrisRiver2.	Nov	Regelia ciliata	Honeybee	14
		Mirebelia dilatata	Trichocolletes	3	3
			Honeybee	2
		Eucalyptus marginata	Honeybee	3	0
Jarrahdale1.	Nov	Verbascum virgatum	Lasioglossum (Chilalictus)	1	1
		Taraxacum khatoonae (Dandelion)	Honeybee	2
Jarrahdale2.	Nov	Xanthorrea preissii	Honeybee	4	0
HarrisRiver2.	Dec	Mirebelia dilatata	Trichocolletes	52	70
			Megachile	8
			Exoneura	10
Wellington.treatment	Jan	Darwinia citriodora	Honeybee	1	0
Jarrahdale2.	Feb	Corymbia calophylla	Honeybee	3	1
Jarrahdale2.	Feb	Corymbia calophylla	Paracolletes	1
Jarrahdale.control	Feb	Corymbia calophylla	Honeybee	3	0
HarrisRiver.control	Feb	Corymbia calophylla	Honeybee	4	2
			Megachile	2
Wellington.treatment	March	Corymbia calophylla	Honeybee	1	0
Wellington.control	March	Corymbia calophylla	Honeybee	1	1
			Euryglossinae	1
Jarrahdale.control	March	Corymbia calophylla	Honeybee	2	0
